# Supplementary material for: Use of PEDOT:PSS/Graphene/Nafion Composite in Biosensors Based on Acetic Acid Bacteria
Source: Biosensors (Basel). 2021 Sep 13;11(9):332. doi: 10.3390/bios11090332 (PMC8467571; doi:10.3390/bios11090332)
Supplement: Supplementary file 1 [file biosensors-11-00332-s001.zip]

Archive with 1 entries (1 files):
- biosensors-1356330-supplementary.pdf
